# Supplementary material for: C9ORF72 Is Pivotal to Maintain a Proper Protein Homeostasis in Mouse Skeletal Muscle
Source: Cells. 2025 Nov 11;14(22):1765. doi: 10.3390/cells14221765 (PMC12651509; doi:10.3390/cells14221765)
Supplement: Supplementary file 1 [file cells-14-01765-s001.zip]

Archive with 1 entries (1 files):
- cells-3865014-supplementary.pdf
